# Supplementary material for: Urban–Rural Disparities in Community Participation after Spinal Cord Injury in Ontario
Source: Healthcare (Basel). 2024 Oct 20;12(20):2089. doi: 10.3390/healthcare12202089 (PMC11507304; doi:10.3390/healthcare12202089)
Supplement: Supplementary file 1 [file healthcare-12-02089-s001.zip]

Archive with 1 entries (1 files):
- healthcare-3210170-supplementary.pdf
